# Supplementary material for: Detection of Error-Related Potentials in Stroke Patients from EEG Using an Artificial Neural Network
Source: Sensors (Basel). 2021 Sep 18;21(18):6274. doi: 10.3390/s21186274 (PMC8472485; doi:10.3390/s21186274)
Supplement: Supplementary file 1 [file sensors-21-06274-s001.zip]

Archive with 1 entries (1 files):
- sensors-1352506-supplementary.pdf
